# Supplementary material for: Towards Rigorous Eye-Tracking Methodology in Interdisciplinary Fields: Insights from and Recommendations for Tourism Research
Source: J Eye Mov Res. 2026 Mar 12;19(2):31. doi: 10.3390/jemr19020031 (PMC13010711; doi:10.3390/jemr19020031)
Supplement: Supplementary file 1 [file jemr-19-00031-s001.zip]

Archive with 1 entries (1 files):
- jemr-4103589-supplementary.pdf
